# Supplementary material for: Differences in the dynamic balance function of healthy elementary school students and university students observed with and without the use of a sensor-integrated gamification application
Source: Front Rehabil Sci. 2025 Nov 12;6:1680457. doi: 10.3389/fresc.2025.1680457 (PMC12647072; doi:10.3389/fresc.2025.1680457)
Supplement: Supplementary file 1 [file Table1.xlsx]

## Sheet: Data  20250806
ID	Group	Sex（male;1, female;2）	Age	Dominant leg（Right;1, Left;左2）	Height ㎝	Weight ㎏	Leg length ㎝	Dominant leg Ybalance A cm	Dominant leg Ybalance B cm	Dominant leg Ybalance C cm	Nondominant leg Ybalance A cm	Nondominant leg Ybalance B cm	Nondominant leg Ybalance C cm	Sensor game Dominant leg Ybalance A cm	Sensor game Dominant leg Ybalance B cm	Sensor game Dominant leg Ybalance C cm	Sensor game Nondominant leg Ybalance A cm	Sensor game Nondominant leg Ybalance B cm	Sensor game Nondominant leg Ybalance C cm	Dominant leg Ybalance A ％	Dominant leg Ybalance B ％	Dominant leg Ybalance C ％	Nondominant leg Ybalance A ％	Nondominant leg Ybalance B ％	Nondominant leg Ybalance C ％	Dominant leg CompositeScore	Nondominant leg CompositeScore	Sensor game Dominant leg Ybalance A ％	Sensor game Dominant leg Ybalance B ％	Sensor game Dominant leg Ybalance C ％	Sensor game Nondominant leg Ybalance A ％	Sensor game Nondominant leg Ybalance B ％	Sensor game Nondominant leg Ybalance C ％	Sensor game Dominant leg CompositeScore	Sensor game Nondominant leg CompositeScore
004	2	1	6	1	116	20.1	44	60	32	52	65	60	45	66	42	50	68	70	50	136.364	72.7273	118.182	147.727	136.364	102.273	109.091	128.788	150	95.4545	113.636	154.545	159.091	113.636	119.697	142.424
011	2	1	6	1	111	18.4	48	66	48	49	61	60	40	43	38	50	50	51	52	137.5	100	102.083	127.083	125	83.3333	113.194	111.806	89.5833	79.1667	104.167	104.167	106.25	108.333	90.9722	106.25
016	2	1	6	1	120	22	48.5	39	41	52	48	37	28	30	31	34	41	31	22	80.4124	84.5361	107.216	98.9691	76.2887	57.732	90.7216	77.6632	61.8557	63.9175	70.1031	84.5361	63.9175	45.3608	65.2921	64.6048
018	2	1	6	1	124	24	53	100	48	100	100	100	50	80	60	80	90	60	50	188.679	90.566	188.679	188.679	188.679	94.3396	155.975	157.233	150.943	113.208	150.943	169.811	113.208	94.3396	138.365	125.786
022	2	2	6	1	111	16	45	50	30	25	60	40	20	48	31	40	51	48	24	111.111	66.6667	55.5556	133.333	88.8889	44.4444	77.7778	88.8889	106.667	68.8889	88.8889	113.333	106.667	53.3333	88.1481	91.1111
006	2	2	7	1	116	23.4	52	51	48	50	56	56	49	50	52	56	50	41	40	98.0769	92.3077	96.1538	107.692	107.692	94.2308	95.5128	103.205	96.1538	100	107.692	96.1538	78.8462	76.9231	101.282	83.9744
012	2	2	7	1	121	20.7	56	63	48	61	70	68	48	62	54	58	66	62	48	112.5	85.7143	108.929	125	121.429	85.7143	102.381	110.714	110.714	96.4286	103.571	117.857	110.714	85.7143	103.571	104.762
030	2	2	7	1	120	29	50	72	53	48	58	48	50	80	68	72	60	58	55	144	106	96	116	96	100	115.333	104	160	136	144	120	116	110	146.667	115.333
015	2	2	7	2	125	28	49.5	78	84	69	78	56	88	102	82	69	101	67	90	157.576	169.697	139.394	157.576	113.131	177.778	155.556	149.495	206.061	165.657	139.394	204.04	135.354	181.818	170.37	173.737
014	2	2	8	1	134	33.2	59	66	48	61	59	42	41	66	44	43	54	43	48	111.864	81.3559	103.39	100	71.1864	69.4915	98.8701	80.226	111.864	74.5763	72.8814	91.5254	72.8814	81.3559	86.4407	81.9209
017	2	1	8	1	137	32	59	82	62	95	100	100	68	80	65	98	90	100	64	138.983	105.085	161.017	169.492	169.492	115.254	135.028	151.412	135.593	110.169	166.102	152.542	169.492	108.475	137.288	143.503
020	2	1	8	1	126	25	53	98	60	100	90	100	60	70	50	70	60	40	40	184.906	113.208	188.679	169.811	188.679	113.208	162.264	157.233	132.075	94.3396	132.075	113.208	75.4717	75.4717	119.497	88.0503
024	2	2	8	1	130	26	61	110	90	100	120	112	115	55	52	61	70	50	50	180.328	147.541	163.934	196.721	183.607	188.525	163.934	189.617	90.1639	85.2459	100	114.754	81.9672	81.9672	91.8033	92.8962
001	2	1	9	1	129.5	29.4	61	80	63	67	76.5	72	48.5	57	50	63	67	44	50	131.148	103.279	109.836	125.41	118.033	79.5082	114.754	107.65	93.4426	81.9672	103.279	109.836	72.1311	81.9672	92.8962	87.9781
002	2	2	9	1	125	28.8	60	85	40	70	89	62	56	82	50	71	76	52	48	141.667	66.6667	116.667	148.333	103.333	93.3333	108.333	115	136.667	83.3333	118.333	126.667	86.6667	80	112.778	97.7778
003	2	2	9	1	132	35.3	67	88	87	86	95	88	80	38	35	42	36	30	42	131.343	129.851	128.358	141.791	131.343	119.403	129.851	130.846	56.7164	52.2388	62.6866	53.7313	44.7761	62.6866	57.2139	53.7313
007	2	2	9	1	125	24.9	56	100	70	104	94	97	57	82	66	80	98	88	70	178.571	125	185.714	167.857	173.214	101.786	163.095	147.619	146.429	117.857	142.857	175	157.143	125	135.714	152.381
008	2	1	9	1	138	29.8	65	82	51	62	86	70	46	54	48	50	62	66	50	126.154	78.4615	95.3846	132.308	107.692	70.7692	100	103.59	83.0769	73.8462	76.9231	95.3846	101.538	76.9231	77.9487	91.2821
013	2	1	9	1	135	28	61	91	71	94	81	88	72	100	64	108	104	94	74	149.18	116.393	154.098	132.787	144.262	118.033	139.891	131.694	163.934	104.918	177.049	170.492	154.098	121.311	148.634	148.634
019	2	2	9	1	138.5	31	61	84	78	58	80	80	80	80	60	70	73	70	70	137.705	127.869	95.082	131.148	131.148	131.148	120.219	131.148	131.148	98.3607	114.754	119.672	114.754	114.754	114.754	116.393
026	2	2	9	1	141	44	64	72	59	68	75	62	74	66	63	62	70	62	52	112.5	92.1875	106.25	117.188	96.875	115.625	103.646	109.896	103.125	98.4375	96.875	109.375	96.875	81.25	99.4792	95.8333
029	2	1	9	1	128	37	61	83	22	61	72	55	21	91	32	51	72	57	31	136.066	36.0656	100	118.033	90.1639	34.4262	90.7104	80.8743	149.18	52.459	83.6066	118.033	93.4426	50.8197	95.082	87.4317
031	2	1	9	1	134	41	59	83	67	71	88	82	49	63	41	43	70	58	42	140.678	113.559	120.339	149.153	138.983	83.0508	124.859	123.729	106.78	69.4915	72.8814	118.644	98.3051	71.1864	83.0508	96.0452
035	2	1	9	1	126	21	54	76	32	76	89	94	87	43	33	38	40	42	31	140.741	59.2593	140.741	164.815	174.074	161.111	113.58	166.667	79.6296	61.1111	70.3704	74.0741	77.7778	57.4074	70.3704	69.7531
040	2	1	9	1	130	29	58	75	45	64	61	45	44	72	68	72	48	61	43	129.31	77.5862	110.345	105.172	77.5862	75.8621	105.747	86.2069	124.138	117.241	124.138	82.7586	105.172	74.1379	121.839	87.3563
041	2	1	9	1	126	27	54	76	64	71	74	58	52	75	71	78	76	62	61	140.741	118.519	131.481	137.037	107.407	96.2963	130.247	113.58	138.889	131.481	144.444	140.741	114.815	112.963	138.272	122.84
043	2	2	9	1	124	25	52	56	53	55	48	45	54	51	54	56	60	68	64	107.692	101.923	105.769	92.3077	86.5385	103.846	105.128	94.2308	98.0769	103.846	107.692	115.385	130.769	123.077	103.205	123.077
037	2	2	9	1	131	28	62	82	61	98	78	74	68	72	64	69	91	84	88	132.258	98.3871	158.065	125.806	119.355	109.677	129.57	118.28	116.129	103.226	111.29	146.774	135.484	141.935	110.215	141.398
005	2	2	10	1	142	42.9	67	102	62	86	95	90	72	80	62	86	76	73	63	152.239	92.5373	128.358	141.791	134.328	107.463	124.378	127.861	119.403	92.5373	128.358	113.433	108.955	94.0299	113.433	105.473
032	2	1	10	1	150	38	65	71	68	83	73	100	72	73	58	51	79	55	46	109.231	104.615	127.692	112.308	153.846	110.769	113.846	125.641	112.308	89.2308	78.4615	121.538	84.6154	70.7692	93.3333	92.3077
033	2	2	10	1	113	29	46	62	31	63	65	69	39	52	28	58	54	68	42	134.783	67.3913	136.957	141.304	150	84.7826	113.043	125.362	113.043	60.8696	126.087	117.391	147.826	91.3043	100	118.841
036	2	2	10	1	130	23	61	90	23	92	92	80	22	90	34	61	94	61	34	147.541	37.7049	150.82	150.82	131.148	36.0656	112.022	106.011	147.541	55.7377	100	154.098	100	55.7377	101.093	103.279
010	2	2	11	1	146	34.2	64.5	79	68	79	87	78	59	68	54	52	62	64	61	122.481	105.426	122.481	134.884	120.93	91.4729	116.796	115.762	105.426	83.7209	80.6202	96.124	99.2248	94.5736	89.9225	96.6408
021	2	1	11	1	141	33	63	80	70	80	80	90	70	80	70	70	80	90	80	126.984	111.111	126.984	126.984	142.857	111.111	121.693	126.984	126.984	111.111	111.111	126.984	142.857	126.984	116.402	132.275
023	2	1	11	1	142	29	67	110	68	91	115	96	72	102	81	86	101	96	72	164.179	101.493	135.821	171.642	143.284	107.463	133.831	140.796	152.239	120.896	128.358	150.746	143.284	107.463	133.831	133.831
025	2	2	11	1	147	32	69	112	68	102	113	101	68	98	81	71	98	69	64	162.319	98.5507	147.826	163.768	146.377	98.5507	136.232	136.232	142.029	117.391	102.899	142.029	100	92.7536	120.773	111.594
027	2	2	11	1	165	83	71	111	78	97	114	90	79	107	74	79	101	87	78	156.338	109.859	136.62	160.563	126.761	111.268	134.272	132.864	150.704	104.225	111.268	142.254	122.535	109.859	122.066	124.883
028	2	2	11	1	138	30	64	100	80	85	80	74	73	82	90	80	87	79	75	156.25	125	132.812	125	115.625	114.062	138.021	118.229	128.125	140.625	125	135.938	123.438	117.188	131.25	125.521
039	2	2	11	1	145	32	65	80	55	88	72	89	80	98	58	80	81	82	64	123.077	84.6154	135.385	110.769	136.923	123.077	114.359	123.59	150.769	89.2308	123.077	124.615	126.154	98.4615	121.026	116.41
042	2	2	11	1	143	35	64	73	61	67	66	58	67	67	64	71	64	66	63	114.062	95.3125	104.688	103.125	90.625	104.688	104.688	99.4792	104.688	100	110.938	100	103.125	98.4375	105.208	100.521
047	2	2	11	1	153	43	60	67	57	63	77	67	83	72	75	88	72	85	85	111.667	95	105	128.333	111.667	138.333	103.889	126.111	120	125	146.667	120	141.667	141.667	130.556	134.444
034	2	2	12	1	157	48	82	115	110	120	120	130	65	112	98	98	101	71	61	140.244	134.146	146.341	146.341	158.537	79.2683	140.244	128.049	136.585	119.512	119.512	123.171	86.5854	74.3902	125.203	94.7154
046	2	2	12	1	155	48	65	75	65	83	90	65	76	72	74	88	71	80	78	115.385	100	127.692	138.462	100	116.923	114.359	118.462	110.769	113.846	135.385	109.231	123.077	120	120	117.436
030	1	2	19	1	162	53	78	60	95	90	61	88	98	57	77	90	58	89	90	76.9231	121.795	115.385	78.2051	112.821	125.641	104.701	105.556	73.0769	98.7179	115.385	74.359	114.103	115.385	95.7265	101.282
031	1	2	19	1	154	46	77	53	71	76	52	72	72	56	75	74	56	70	72	68.8312	92.2078	98.7013	67.5325	93.5065	93.5065	86.5801	84.8485	72.7273	97.4026	96.1039	72.7273	90.9091	93.5065	88.7446	85.7143
032	1	2	19	1	158	51	80	59	74	96	59	83	92	59	88	95	60	87	94	73.75	92.5	120	73.75	103.75	115	95.4167	97.5	73.75	110	118.75	75	108.75	117.5	100.833	100.417
004	1	1	20	1	171	63	87.5	57	88	95	57	90	90	56	90	95	58	86	84	65.1429	100.571	108.571	65.1429	102.857	102.857	91.4286	90.2857	64	102.857	108.571	66.2857	98.2857	96	91.8095	86.8571
005	1	1	20	1	171	65	85	63	90	88	61	88	95	59	87	94	62	88	95	74.1176	105.882	103.529	71.7647	103.529	111.765	94.5098	95.6863	69.4118	102.353	110.588	72.9412	103.529	111.765	94.1176	96.0784
011	1	1	20	1	170	53	81	69	110	112	68	104	105	69	116	118	66	104	105	85.1852	135.802	138.272	83.9506	128.395	129.63	119.753	113.992	85.1852	143.21	145.679	81.4815	128.395	129.63	124.691	113.169
015	1	1	20	1	178	61	91	72	104	106	65	104	107	71	111	110	66	104	108	79.1209	114.286	116.484	71.4286	114.286	117.582	103.297	101.099	78.022	121.978	120.879	72.5275	114.286	118.681	106.96	101.832
033	1	2	20	1	157	50	76	63	93	100	59	91	95	61	94	95	57	88	95	82.8947	122.368	131.579	77.6316	119.737	125	112.281	107.456	80.2632	123.684	125	75	115.789	125	109.649	105.263
003	1	2	21	1	160	47	81	54	95	99	55	96	102	50	90	96	51	92	101	66.6667	117.284	122.222	67.9012	118.519	125.926	102.058	104.115	61.7284	111.111	118.519	62.963	113.58	124.691	97.1193	100.412
007	1	1	21	1	178	60	90	56	104	103	53	96	98	58	95	103	53	92	98	62.2222	115.556	114.444	58.8889	106.667	108.889	97.4074	91.4815	64.4444	105.556	114.444	58.8889	102.222	108.889	94.8148	90
009	1	2	21	1	156	44	76	57	89	88	57	86	89	56	88	87	56	83	88	75	117.105	115.789	75	113.158	117.105	102.632	101.754	73.6842	115.789	114.474	73.6842	109.211	115.789	101.316	99.5614
010	1	2	21	1	162.2	60	82.5	64	93	104	63	96	101	57	90	102	60	90	96	77.5758	112.727	126.061	76.3636	116.364	122.424	105.455	105.051	69.0909	109.091	123.636	72.7273	109.091	116.364	100.606	99.3939
012	1	1	21	1	165	60	84	51	95	96	47	96	95	49	93	98	47	98	102	60.7143	113.095	114.286	55.9524	114.286	113.095	96.0317	94.4444	58.3333	110.714	116.667	55.9524	116.667	121.429	95.2381	98.0159
013	1	1	21	1	164	50	80.5	63	109	114	67	104	108	68	106	102	63	113	106	78.2609	135.404	141.615	83.2298	129.193	134.161	118.427	115.528	84.472	131.677	126.708	78.2609	140.373	131.677	114.286	116.77
014	1	1	21	1	176	70	88.5	60	101	114	66	106	118	61	101	107	60	99	110	67.7966	114.124	128.814	74.5763	119.774	133.333	103.578	109.228	68.9266	114.124	120.904	67.7966	111.864	124.294	101.318	101.318
016	1	2	21	1	159	50	82	65	91	97	64	87	97	60	91	98	60	99	100	79.2683	110.976	118.293	78.0488	106.098	118.293	102.846	100.813	73.1707	110.976	119.512	73.1707	120.732	121.951	101.22	105.285
017	1	1	21	1	166	50	84	61	102	96	55	94	103	63	98	102	51	96	102	72.619	121.429	114.286	65.4762	111.905	122.619	102.778	100	75	116.667	121.429	60.7143	114.286	121.429	104.365	98.8095
019	1	1	21	1	180.1	70	90	64	102	108	64	106	106	65	103	116	70	110	122	71.1111	113.333	120	71.1111	117.778	117.778	101.481	102.222	72.2222	114.444	128.889	77.7778	122.222	135.556	105.185	111.852
020	1	1	21	1	170	70	84.5	66	105	110	69	103	108	62	112	119	65	110	113	78.1065	124.26	130.178	81.6568	121.893	127.811	110.848	110.454	73.3728	132.544	140.828	76.9231	130.178	133.728	115.582	113.609
021	1	2	21	1	165	55	84	56	92	108	47	96	101	54	97	104	51	92	101	66.6667	109.524	128.571	55.9524	114.286	120.238	101.587	96.8254	64.2857	115.476	123.81	60.7143	109.524	120.238	101.19	96.8254
022	1	1	21	1	168	68	83	61	99	105	57	99	109	58	96	98	58	96	101	73.494	119.277	126.506	68.6747	119.277	131.325	106.426	106.426	69.8795	115.663	118.072	69.8795	115.663	121.687	101.205	102.41
023	1	2	21	1	151.3	50	75	56	86	87	56	79	90	57	79	85	54	85	90	74.6667	114.667	116	74.6667	105.333	120	101.778	100	76	105.333	113.333	72	113.333	120	98.2222	101.778
024	1	1	21	1	170	56	82.5	64	109	108	59	100	106	61	106	108	58	94	110	77.5758	132.121	130.909	71.5152	121.212	128.485	113.535	107.071	73.9394	128.485	130.909	70.303	113.939	133.333	111.111	105.859
025	1	1	21	1	184	76	97	73	113	113	66	112	105	66	105	109	64	108	108	75.2577	116.495	116.495	68.0412	115.464	108.247	102.749	97.2509	68.0412	108.247	112.371	65.9794	111.34	111.34	96.2199	96.2199
028	1	2	21	1	162	53	81	51	95	95	59	94	106	62	94	102	62	96	102	62.963	117.284	117.284	72.8395	116.049	130.864	99.177	106.584	76.5432	116.049	125.926	76.5432	118.519	125.926	106.173	106.996
029	1	2	21	1	159	50	80	54	90	95	57	92	89	53	92	92	54	88	88	67.5	112.5	118.75	71.25	115	111.25	99.5833	99.1667	66.25	115	115	67.5	110	110	98.75	95.8333
035	1	2	21	1	154.1	45	77	61	96	100	53	99	100	58	94	105	64	98	98	79.2208	124.675	129.87	68.8312	128.571	129.87	111.255	109.091	75.3247	122.078	136.364	83.1169	127.273	127.273	111.255	112.554
036	1	2	21	1	157	50	78.5	52	97	99	54	92	93	52	92	96	58	90	96	66.242	123.567	126.115	68.7898	117.197	118.471	105.308	101.486	66.242	117.197	122.293	73.8854	114.65	122.293	101.911	103.609
037	1	2	21	1	158	53	78	57	108	96	54	98	96	50	88	95	51	89	97	73.0769	138.462	123.077	69.2308	125.641	123.077	111.538	105.983	64.1026	112.821	121.795	65.3846	114.103	124.359	99.5726	101.282
038	1	2	21	1	164.1	52	84	63	98	100	62	94	100	62	96	98	63	96	101	75	116.667	119.048	73.8095	111.905	119.048	103.571	101.587	73.8095	114.286	116.667	75	114.286	120.238	101.587	103.175
039	1	1	21	1	172	72	85	55	110	101	62	98	104	57	105	109	62	95	103	64.7059	129.412	118.824	72.9412	115.294	122.353	104.314	103.529	67.0588	123.529	128.235	72.9412	111.765	121.176	106.275	101.961
034	1	2	21	1	163	60	86	61	102	100	61	100	102	60	99	102	62	98	100	70.9302	118.605	116.279	70.9302	116.279	118.605	101.938	101.938	69.7674	115.116	118.605	72.093	113.953	116.279	101.163	100.775
018	1	1	22	1	164	69	81.5	53	90	93	50	87	94	56	90	97	53	93	95	65.0307	110.429	114.11	61.3497	106.748	115.337	96.5235	94.4785	68.7117	110.429	119.018	65.0307	114.11	116.564	99.3865	98.5685
026	1	1	22	1	174	62	88	72	104	106	73	107	107	72	103	108	73	105	108	81.8182	118.182	120.455	82.9545	121.591	121.591	106.818	108.712	81.8182	117.045	122.727	82.9545	119.318	122.727	107.197	108.333
040	1	1	22	1	170	66	86	68	100	100	73	101	101	61	104	104	65	104	105	79.0698	116.279	116.279	84.8837	117.442	117.442	103.876	106.589	70.9302	120.93	120.93	75.5814	120.93	122.093	104.264	106.202
027	1	1	22	2	178	70	88	63	98	94	61	90	102	60	87	96	58	102	105	71.5909	111.364	106.818	69.3182	102.273	115.909	96.5909	95.8333	68.1818	98.8636	109.091	65.9091	115.909	119.318	92.0455	100.379
